# Supplementary material for: Disturbance Alters the Phylogenetic Composition and Structure of Plant Communities in an Old Field System
Source: PLoS One. 2009 Sep 18;4(9):e7071. doi: 10.1371/journal.pone.0007071 (PMC2740862; doi:10.1371/journal.pone.0007071)
Supplement: Data S1 — Raw Data. Raw data used in the study (comma delimited text file). Columns are species denoted by their binomial latin name. Rows are the plots sampled. Value in each cell is the number of quadrants in the plot the species was found in (0–4). (0.01 MB CSV) [file pone.0007071.s001.csv]

Plot ID	Habitat Type	Daucus_carota	Aster_vimineus	Monarda_fistulosa	Vicia_cracca	Rudbeckia_serotina	Plantago_lanceolata	Erigeron_pulchelus	Hypericum_perforatum	Leucanthemum_vulgare	Taraxacum_officianale	Solidago_altissima	Solidago_canadensis	Plantago_major	Medicago_lupulina	Euthamia_graminifolia	Aster_novae-angliae	Asclepias_syriaca	Cirsium_arvense	Convolvulus_arvensis	Ambrosia_artemisiifolia	Silene_latifolia	Barbarea_vulgaris	Verbascum_thapsus	Erigeron_canadensis	Solidago_nemoralis	Hieracium_aurantiacum	Amaranthus_retroflexus	Vitis_riparia	Lactuca_serriola	Linaria_vulgaris	Chenopodium_album	Medicago_sativa	Cirsium_vulgare	Capsella_bursa-pastoris	Solanum_dulcamara	Potentilla_simplex	Euphorbia_cyparissias	Rhus_typhina	Lepidium_campestre	Rumex_crispus	Tussilago_farfara	Erysimum_cheiranthoides	Oxalis_stricta	Physalis_heterophylla	Oenothera_biennis	Artemisia_biennis	Parthenocissus_quinquefolia
1	undisturbed	0	0	1	4	0	0	0	0	0	0	4	2	0	0	4	3	3	0	0	0	0	0	0	0	0	0	0	0	0	0	0	0	0	0	0	0	0	0	0	0	0	0	0	0	0	0	0
6	undisturbed	0	0	0	2	1	0	0	0	1	0	0	0	0	0	0	0	0	1	4	0	0	0	0	0	0	0	0	0	0	0	0	1	0	0	0	0	0	0	0	0	0	0	0	0	0	0	1
7	undisturbed	0	0	0	3	2	0	0	0	0	0	3	2	0	0	0	0	1	0	4	0	0	0	0	0	0	0	0	0	0	0	0	0	0	0	0	0	0	0	0	0	0	0	0	0	0	0	0
9	undisturbed	0	0	0	3	1	0	0	0	0	1	3	2	0	0	0	1	0	4	0	0	0	0	0	0	1	0	0	0	0	0	0	0	0	0	0	0	0	0	0	0	0	0	0	0	0	0	0
10	undisturbed	0	0	0	2	0	0	0	0	0	0	2	0	0	0	0	0	1	1	0	0	0	0	0	0	0	0	0	0	0	0	0	0	0	0	0	0	0	0	0	0	0	0	0	0	0	0	0
11	undisturbed	0	0	0	2	0	0	0	0	0	0	0	0	0	0	0	0	1	1	4	0	0	0	0	0	0	0	0	1	0	0	0	0	0	0	0	0	0	0	0	0	0	0	0	0	0	0	0
13	undisturbed	1	1	0	4	0	0	0	0	0	0	4	1	0	0	0	1	0	0	0	0	0	0	0	0	0	0	0	0	0	0	0	0	0	0	0	0	0	0	0	0	0	0	0	0	0	0	0
15	undisturbed	0	0	0	2	0	0	0	0	0	1	4	0	0	0	0	1	0	0	0	0	0	0	0	0	0	0	0	0	0	0	0	0	0	0	0	0	0	0	0	0	0	0	0	0	0	0	0
16	undisturbed	0	0	0	0	0	0	0	0	0	0	2	0	0	0	0	0	2	3	0	0	0	0	0	0	0	0	0	1	0	0	0	0	0	0	0	0	0	0	0	0	0	0	0	0	0	0	0
18	undisturbed	0	0	0	4	0	0	0	0	0	0	1	0	0	0	0	0	0	0	0	0	0	0	0	1	0	0	0	0	0	4	0	0	0	0	0	0	0	0	0	0	0	0	0	0	0	0	0
20	undisturbed	0	0	0	2	1	1	0	0	0	0	3	0	0	0	0	0	0	0	0	0	0	0	0	0	0	0	0	0	0	0	0	0	0	0	0	1	2	0	0	0	0	0	0	0	0	0	0
21	undisturbed	0	0	0	2	0	0	0	0	0	2	4	1	0	0	0	0	1	4	0	0	0	0	0	0	0	0	0	0	0	0	0	2	0	0	0	0	0	0	0	0	0	0	0	0	0	0	0
22	undisturbed	0	0	0	1	0	0	0	0	0	1	3	0	0	0	0	2	0	3	0	0	0	0	0	0	0	0	0	0	0	0	0	0	0	0	0	0	0	0	0	0	0	0	0	0	0	0	0
23	undisturbed	0	0	0	2	0	0	0	0	0	4	0	0	0	0	0	0	1	4	0	0	0	0	0	0	0	0	0	0	0	0	0	0	0	0	0	0	0	0	0	0	0	0	0	0	0	0	0
24	undisturbed	0	0	0	2	0	0	0	0	0	1	0	0	0	0	0	0	2	3	0	0	0	0	0	0	0	0	0	1	0	0	0	1	0	0	0	0	0	0	0	0	0	0	0	0	0	0	0
25	undisturbed	0	0	0	4	0	0	0	0	0	1	0	0	0	0	0	0	1	1	0	0	0	0	0	0	0	0	0	2	0	0	0	1	0	0	0	0	0	0	0	0	0	0	0	0	0	0	0
30	undisturbed	0	0	0	4	0	0	0	0	0	2	4	0	0	0	0	2	0	3	0	0	0	0	0	0	0	0	0	0	0	0	0	0	0	0	0	0	0	0	0	0	0	0	0	0	0	0	0
31	undisturbed	0	0	0	2	0	0	0	0	0	2	4	1	0	0	0	0	1	4	0	0	0	0	0	0	0	0	0	0	0	0	0	2	0	0	0	0	0	0	0	0	0	0	0	0	0	0	0
32	undisturbed	0	0	0	2	0	0	0	0	0	2	0	0	0	0	0	0	2	1	0	0	0	0	0	0	0	0	0	3	0	0	0	2	0	0	0	0	0	0	0	0	0	0	0	0	0	0	0
1	disturbed	0	0	0	1	0	0	0	0	0	0	0	0	0	0	0	0	4	4	0	3	2	0	0	0	0	0	0	0	0	0	1	0	0	0	0	0	0	0	0	0	0	2	0	0	0	0	0
6	disturbed	0	0	0	2	0	0	0	0	0	3	0	0	0	0	0	0	0	3	4	0	1	0	0	1	0	0	0	0	0	0	0	0	0	0	0	0	0	0	0	0	0	0	0	0	0	0	0
7	disturbed	0	0	0	1	0	0	1	0	0	2	2	0	0	2	0	0	1	1	4	2	2	1	3	1	0	0	0	0	0	0	0	0	0	0	0	0	0	0	0	0	0	0	0	0	0	0	0
9	disturbed	0	0	0	1	0	0	4	2	3	3	0	0	0	4	0	0	0	4	1	2	1	3	1	2	0	1	0	0	0	0	0	0	0	0	0	0	0	0	0	0	0	0	0	0	0	0	0
10	disturbed	0	0	0	2	0	0	0	0	0	0	0	0	0	0	0	0	2	0	3	2	0	0	3	0	0	0	1	0	0	0	0	0	0	0	0	0	0	0	0	0	0	0	0	0	0	0	0
11	disturbed	0	0	0	1	0	0	0	0	0	2	0	0	0	0	0	0	4	4	2	0	0	0	3	2	0	0	0	0	1	1	0	0	0	0	0	0	0	0	0	0	0	0	0	0	0	0	0
13	disturbed	0	0	0	3	0	0	0	0	0	1	0	0	0	0	0	0	1	0	0	1	0	0	0	0	0	0	0	0	0	0	1	2	0	0	0	0	0	0	0	0	0	0	0	0	0	0	0
15	disturbed	0	0	0	0	0	0	0	0	1	4	4	1	0	0	0	0	2	1	0	3	0	0	0	2	0	1	0	0	0	0	0	0	1	0	0	0	0	0	0	0	0	0	0	0	0	0	0
16	disturbed	0	0	0	3	0	0	0	0	0	4	0	0	0	1	0	0	1	4	1	2	2	0	2	0	0	1	0	0	0	0	0	3	0	1	0	0	0	0	0	0	0	0	0	0	0	0	0
18	disturbed	0	0	0	3	0	0	0	0	0	0	0	0	0	1	0	0	0	1	0	0	0	0	1	1	0	0	0	0	0	2	2	0	0	0	1	0	0	0	0	0	0	0	0	0	0	0	0
20	disturbed	0	0	0	1	0	0	0	1	0	0	1	0	0	0	0	0	0	0	0	0	0	0	0	0	0	0	0	0	0	0	0	0	0	0	0	2	0	2	0	0	0	0	0	0	0	0	0
21	disturbed	2	0	0	3	0	0	2	0	0	4	2	0	2	1	0	0	0	4	0	0	0	0	0	4	0	0	0	0	3	0	2	0	0	0	0	0	0	0	1	1	0	0	0	0	0	0	0
22	disturbed	0	0	0	4	0	0	0	0	0	0	0	0	0	0	0	0	0	4	0	3	0	0	0	0	0	0	0	0	1	0	0	0	0	0	0	0	0	0	0	0	0	1	0	0	0	0	0
23	disturbed	1	0	0	1	0	0	0	0	0	3	0	0	2	1	0	0	1	4	0	3	0	0	2	0	0	0	0	0	1	0	1	0	0	1	0	0	0	0	0	0	0	0	1	0	0	0	0
24	disturbed	0	0	0	2	0	0	0	0	0	2	0	0	0	1	0	0	1	3	1	1	0	0	1	0	0	0	0	0	0	0	0	0	0	0	0	0	0	1	0	0	0	0	0	2	1	0	0
25	disturbed	0	0	0	1	0	0	0	0	0	1	0	0	0	0	0	0	1	4	0	1	0	0	0	0	0	0	0	0	0	0	3	0	0	0	0	0	0	1	0	0	0	0	0	0	0	0	0
30	disturbed	2	0	0	0	0	0	1	0	0	2	2	0	2	0	0	0	0	1	0	3	0	0	0	3	0	0	0	0	0	0	4	0	0	2	0	0	0	0	0	1	0	0	0	0	0	1	0
31	disturbed	0	0	0	4	0	0	1	0	0	3	4	2	0	0	0	3	0	4	0	0	0	0	0	2	0	0	0	0	0	0	0	0	0	0	0	0	0	0	0	0	2	0	0	0	0	0	0
32	disturbed	0	0	0	0	0	0	1	0	0	3	3	0	1	1	0	0	0	2	0	1	0	0	1	3	0	0	0	0	1	0	0	2	1	0	0	0	0	0	0	0	0	0	0	0	0	0	0
