# Supplementary material for: Disturbance Alters the Phylogenetic Composition and Structure of Plant Communities in an Old Field System
Source: PLoS One. 2009 Sep 18;4(9):e7071. doi: 10.1371/journal.pone.0007071 (PMC2740862; doi:10.1371/journal.pone.0007071)
Supplement: Data S2 — Phylogeny. Phylogeny file used in this study (in Newick format). Note: Thuja occidentalis not included. (0.00 MB TXT) [file pone.0007071.s002.txt]

((((Amaranthus_retroflexus:19,Chenopodium_album:19)Amaranthaceae:40,Silene_latifolia:59)Amaranthaceae+Silene:40,Rumex_crispus:99)Caryphyllales:40,(((Rhus_typhina:95,(Barbarea_vulgaris:5.940412,((Erysimum_cheiranthoides:3.861111,Capsella_bursa-pastoris:3.861111)Capsella+Erysimum:0.941359,Lepidium_campestre:4.80247)Lepidium+Caps+Erys:1.137942)Brassicaceae:89.059588)eurosid2:16.666664,(((Hypericum_perforatum:81,Euphorbia_cyparissias:81)Malpighiales:8.5,Oxalis_stricta:89.5)Malphighiales+Oxalidaceae:8.5,(((Medicago_lupulina:24.166666,Medicago_sativa:24.166666)Medicago:24.166666,Vicia_cracca:48.333332)Fabaceae:24.166668,Potentilla_simplex:72.5)Fabaceae+Rosaceae:25.5)eurosid1:13.666664,Oenothera_biennis:111.666664)rosid:13.666672,(Vitis_riparia:92,Parthenocissus_quinquefolia:92)Vitaceae:33.333336)Rosid+Vitaceae:13.666664,((Daucus_carota:75.625,((Cirsium_arvense:10.853483,Cirsium_vulgare:10.853483)Cirsium:29.146517,((Hieracium_aurantiacum:20.303812,(Lactuca_serriola:9.319093,Taraxacum_officianale:9.319093)Taraxacum+Lactuca:10.984719)Chichorioideae:13.196188,((Ambrosia_artemisiifolia:12.978155,Rudbeckia_serotina:12.978155)Helianthaea:14.521845,(Tussilago_farfara:22.67042,((Leucanthemum_vulgare:7.876216,Artemisia_biennis:7.876216)Anthemideae:11.340137,(((Euthamia_graminifolia:4.611448,((Solidago_altissima:0.073299,Solidago_canadensis:0.073299)Solidago_canadensis:0.659225,Solidago_nemoralis:0.732524)Solidago:3.878924)Goldenrods:1.90727,(Aster_novae-angliae:0.84231,Aster_vimineus:0.84231)Aster:5.676408)Goldenrods+Asters:2.879569,(Erigeron_pulchelus:3.066678,Erigeron_canadensis:3.066678)Erigeron:6.331609)Astereae:9.818066)Anthemideae_+_Astereae:3.454067)Senecioneae_+_Anthemideae_+_Astereae:4.82958)Asteroideae:6)Asteraceae_-_Chicorioideae:6.5)Asteraceae:35.625)Asterid_2:31.625,(Asclepias_syriaca:97.5,((Convolvulus_arvensis:78,(Solanum_dulcamara:41,Physalis_heterophylla:41)Solanaceae:37)Solanales:9.75,(Monarda_fistulosa:55.375,(Plantago_major:27.6875,Plantago_lanceolata:27.6875)Plantago:27.6875,(Linaria_vulgaris:27.6875,Verbascum_thapsus:27.6875)Scrophulariaceae:27.6875)Lamiales:32.375)Lamiales+Solanales:9.75)Asterid_1:9.75)euasterid1n2:31.75)ber2ast;
